# Supplementary material for: Psychological pathways in enterprise participation in university-industry collaboration: how does social cognitive theory explain participation willingness?
Source: Front Psychol. 2025 Apr 7;16:1578950. doi: 10.3389/fpsyg.2025.1578950 (PMC12009896; doi:10.3389/fpsyg.2025.1578950)
Supplement: Supplementary file 1 [file Table_1.xlsx]

## Sheet: Table S1  Multidimensional Ente
Table S1: Multidimensional Enterprise Participation Factors
Legend: Measurement of enterprise characteristics and behavioral factors using 5-point Likert scale
NO	Q1_registration years	Q2_Staff size	Q3_Nature of ownership	Q4_Industry type	OL1	OL2	OL3	SE1	SE2	SE3	EX1	EX2	EX3	RC1	RC2	RC3	PS1	PS2	PS3	OC1	OC2	OC3	PI1	PI2	PI3
1	5--9	100--199	State-owned enterprise	Manufacturing	5	5	5	5	5	5	5	5	5	5	5	5	5	5	5	5	5	5	5	5	5
2	10--20	<100	Hong Kong, Macao and Taiwan investment enterprises	Manufacturing	5	5	5	5	5	5	5	5	5	5	5	5	5	5	5	5	5	5	5	5	5
3	5--9	<100	Sole proprietorship	Construction	5	5	5	5	5	5	5	5	5	5	5	5	5	5	5	5	5	5	5	5	5
4	10--20	200--499	State-owned enterprise	Construction	4	4	5	4	4	5	4	3	5	3	3	5	4	4	5	5	5	4	5	3	3
5	10--20	>1000	Foreign enterprise	Other	4	4	4	4	4	3	3	4	2	5	5	4	3	4	4	4	3	3	2	4	4
6	>20	500-1000	Private enterprise	Construction	5	5	5	5	5	5	5	5	5	5	5	5	5	5	5	5	5	5	5	5	5
7	>20	>1000	Other	Other	5	5	5	5	5	5	5	5	5	5	5	5	5	5	5	5	5	5	5	5	5
8	10--20	>1000	Hong Kong, Macao and Taiwan investment enterprises	Other	5	5	4	5	5	3	4	4	4	3	4	5	4	4	4	4	3	4	4	4	4
9	>20	>1000	Private enterprise	Other	5	5	5	5	5	5	5	5	5	5	5	5	5	5	5	5	5	5	5	5	5
10	>20	500-1000	Private enterprise	Manufacturing	5	5	5	5	5	5	5	5	4	4	5	5	3	3	5	5	5	5	4	5	5
11	5--9	<100	Sole proprietorship	Other	3	5	5	3	5	5	3	3	3	3	3	3	3	3	5	5	5	3	3	3	3
12	5--9	<100	Sole proprietorship	Pharmaceuticals	3	5	4	3	5	3	3	4	3	4	3	3	4	4	4	4	3	3	3	4	4
13	5--9	<100	Sole proprietorship	Construction	4	4	4	3	5	3	4	4	4	4	3	3	4	4	4	4	3	4	4	4	4
14	5--9	200--499	Sole proprietorship	Commerce	5	5	5	5	5	5	5	5	5	5	5	5	5	5	5	5	5	5	5	5	5
15	5--9	<100	Private enterprise	Manufacturing	5	5	5	5	5	5	5	5	5	5	5	5	5	5	5	5	5	5	5	5	5
16	>20	500-1000	State-owned enterprise	IT industry	5	5	4	5	5	3	5	5	5	5	5	5	5	5	4	4	3	5	5	5	4
17	10--20	200--499	Private enterprise	Other	5	5	5	5	5	5	5	5	5	5	5	5	5	5	5	5	5	5	5	5	5
18	10--20	100--199	Foreign enterprise	Manufacturing	4	4	5	4	4	5	2	4	3	2	3	4	3	3	5	5	5	2	3	4	2
19	10--20	>1000	Private enterprise	Other	4	4	5	4	4	5	4	3	4	3	3	4	3	4	5	5	5	4	4	3	3
20	10--20	>1000	Private enterprise	Manufacturing	4	4	5	4	4	5	5	5	3	5	5	4	4	3	5	5	5	5	3	5	5
21	10--20	200--499	Private enterprise	Manufacturing	4	4	5	4	4	5	5	5	3	4	5	4	5	5	5	5	5	5	3	5	5
22	>20	>1000	State-owned enterprise	Other	5	5	4	5	5	3	5	5	4	5	5	5	3	3	4	4	3	5	4	5	4
23	10--20	>1000	Sole proprietorship	Manufacturing	5	5	5	5	5	5	5	5	5	5	5	5	5	5	5	5	5	5	5	5	5
24	10--20	200--499	Private enterprise	Manufacturing	4	4	4	4	4	3	4	4	4	4	4	4	4	3	4	4	3	4	4	4	4
25	<5	<100	Private enterprise	Manufacturing	5	5	5	5	5	5	5	5	5	3	5	5	5	5	5	5	5	5	5	5	5
26	>20	500-1000	State-owned enterprise	Commerce	5	5	5	5	5	5	4	4	5	3	4	5	4	4	5	5	5	4	5	4	5
27	10--20	<100	Private enterprise	Manufacturing	5	5	5	5	5	5	3	3	3	4	4	5	5	5	5	5	5	3	3	3	3
28	<5	<100	Private enterprise	Commerce	5	5	5	5	5	5	2	2	5	2	2	5	2	2	5	5	5	2	5	1	2
29	10--20	<100	Other	Other	4	4	5	5	5	5	4	5	4	2	4	5	5	4	5	5	5	4	4	5	2
30	<5	<100	Sole proprietorship	Commerce	5	5	5	5	5	5	5	5	5	5	5	5	5	3	5	5	5	5	5	5	5
31	<5	<100	Sole proprietorship	Commerce	5	5	5	5	5	5	5	5	5	5	5	5	5	5	5	5	5	5	5	5	5
32	<5	<100	Sole proprietorship	Construction	5	5	5	5	5	5	5	5	5	5	5	5	5	5	5	5	5	5	5	5	5
33	10--20	<100	Sole proprietorship	Automobile industry	5	5	4	5	5	3	4	4	4	3	4	5	4	4	4	4	3	4	4	4	4
34	10--20	200--499	Private enterprise	Manufacturing	5	5	5	5	5	5	5	5	5	4	4	5	4	4	5	5	5	5	5	5	5
35	10--20	200--499	Private enterprise	Manufacturing	4	4	4	4	4	3	4	4	4	4	4	4	4	4	4	4	3	4	4	4	4
36	10--20	100--199	Private enterprise	Automobile industry	5	5	5	5	5	5	5	5	5	4	5	5	5	5	5	5	5	5	5	5	5
37	<5	<100	Private enterprise	Other	3	5	5	3	5	5	5	5	4	3	3	3	2	2	5	5	5	5	4	5	5
38	10--20	<100	Sole proprietorship	Automobile industry	5	5	5	5	5	5	5	5	5	5	5	5	5	5	5	5	5	5	5	5	5
39	>20	<100	Private enterprise	Automobile industry	5	5	5	5	5	5	5	5	5	5	5	5	5	5	5	5	5	5	5	5	5
40	10--20	<100	Sole proprietorship	Automobile industry	5	5	5	5	5	5	5	5	5	5	5	5	5	5	5	5	5	5	5	5	5
41	10--20	<100	Private enterprise	Automobile industry	5	5	5	5	5	5	5	5	5	5	5	5	5	5	5	5	5	5	5	5	5
42	10--20	<100	Sole proprietorship	Manufacturing	5	5	5	5	5	5	5	5	5	5	5	5	5	5	5	5	5	5	5	5	5
43	>20	>1000	State-owned enterprise	Manufacturing	5	5	5	5	5	5	5	5	5	5	5	5	5	5	5	5	5	5	5	5	5
44	10--20	100--199	Private enterprise	Automobile industry	4	4	5	4	4	5	3	3	4	4	4	4	4	4	5	5	5	3	4	3	3
45	10--20	<100	Private enterprise	Automobile industry	5	5	5	5	5	5	5	5	5	5	5	5	5	5	5	5	5	5	5	5	5
46	10--20	<100	Private enterprise	Automobile industry	5	5	5	5	5	5	5	5	5	5	5	5	5	5	5	5	5	5	5	5	5
47	>20	<100	Sole proprietorship	Manufacturing	5	5	5	5	5	5	5	5	5	5	5	5	5	5	5	5	5	5	5	5	5
48	<5	200--499	Private enterprise	Automobile industry	5	5	5	5	5	5	5	5	5	5	5	5	5	5	5	5	5	5	5	5	5
49	<5	200--499	Private enterprise	Automobile industry	5	5	5	5	5	5	5	5	5	5	5	5	5	5	5	5	5	5	5	5	5
50	10--20	<100	Private enterprise	Automobile industry	5	5	5	5	5	5	5	5	5	5	5	5	5	5	5	5	5	5	5	5	5
51	10--20	<100	Private enterprise	Automobile industry	5	5	5	5	5	5	5	5	5	5	5	5	5	5	5	5	5	5	5	5	5
52	10--20	100--199	Private enterprise	Automobile industry	5	5	5	5	5	5	5	5	5	5	5	5	5	5	5	5	5	5	5	5	5
53	>20	>1000	Private enterprise	Automobile industry	5	5	5	5	5	5	5	5	5	5	5	5	5	5	5	5	5	5	5	5	5
54	10--20	100--199	Sole proprietorship	Automobile industry	5	5	5	5	5	5	5	5	5	5	5	5	5	5	5	5	5	5	5	5	5
55	<5	>1000	Sole proprietorship	Manufacturing	5	5	5	5	5	5	5	5	5	5	5	5	5	5	5	5	5	5	5	5	5
56	<5	<100	Sole proprietorship	Construction	5	5	5	5	5	5	5	5	5	5	5	5	5	5	5	5	5	5	5	5	5
57	<5	<100	Other	Manufacturing	5	5	5	5	5	5	5	5	5	5	5	5	5	5	5	5	5	5	5	5	5
58	<5	200--499	Private enterprise	Manufacturing	4	4	4	4	4	3	4	4	4	4	4	4	4	4	4	4	3	4	4	4	4
59	<5	<100	State-owned enterprise	Commerce	5	5	5	4	4	5	5	5	5	5	5	4	5	5	5	5	5	5	5	5	5
60	<5	<100	State-owned enterprise	Other	5	5	4	5	5	3	5	5	5	5	5	5	5	4	4	4	3	5	5	5	4
61	<5	<100	Private enterprise	Other	5	5	4	5	5	3	4	4	4	4	4	5	4	3	4	4	3	4	4	4	4
62	10--20	<100	State-owned enterprise	Other	5	5	4	5	5	3	4	4	5	4	4	5	5	4	4	4	3	4	5	4	4
63	<5	<100	State-owned enterprise	Other	4	4	4	4	4	3	4	4	4	4	4	4	4	4	4	4	3	4	4	4	4
64	<5	<100	State-owned enterprise	Commerce	5	5	5	5	5	5	5	5	5	4	5	5	5	5	5	5	5	5	5	5	5
65	<5	<100	State-owned enterprise	Other	5	5	5	5	5	5	5	5	5	5	5	5	5	5	5	5	5	5	5	5	5
66	<5	<100	State-owned enterprise	Commerce	5	5	5	5	5	5	5	5	5	5	5	5	5	5	5	5	5	5	5	5	5
67	10--20	<100	Private enterprise	Other	5	5	5	5	5	5	5	5	5	5	5	5	5	5	5	5	5	5	5	5	5
68	10--20	<100	Hong Kong, Macao and Taiwan investment enterprises	Manufacturing	4	4	5	4	4	5	3	3	3	3	3	4	3	3	5	5	5	3	3	3	3
69	>20	<100	Foreign enterprise	Manufacturing	4	4	4	4	4	3	4	4	4	3	3	4	4	4	4	4	3	4	4	4	4
70	5--9	100--199	Sole proprietorship	Other	4	4	4	4	4	3	4	4	4	4	4	4	4	4	4	4	3	4	4	4	4
71	10--20	<100	Hong Kong, Macao and Taiwan investment enterprises	Manufacturing	3	5	5	3	5	5	3	3	3	3	3	3	3	3	5	5	5	3	3	3	3
72	10--20	<100	Other	Pharmaceuticals	4	4	5	4	4	5	5	5	4	4	4	4	3	3	5	5	5	5	4	5	5
73	<5	<100	Private enterprise	Manufacturing	5	5	5	5	5	5	5	5	5	5	5	5	5	5	5	5	5	5	5	5	5
74	>20	<100	Hong Kong, Macao and Taiwan investment enterprises	Manufacturing	5	5	5	5	5	5	5	5	5	5	5	5	5	5	5	5	5	5	5	5	5
75	>20	<100	Hong Kong, Macao and Taiwan investment enterprises	Manufacturing	5	5	5	5	5	5	5	5	5	5	5	5	5	5	5	5	5	5	5	5	5
76	10--20	<100	Other	Manufacturing	5	5	5	5	5	5	5	5	5	5	5	5	5	5	5	5	5	5	5	5	5
77	<5	<100	Sole proprietorship	Construction	5	5	5	5	5	5	5	5	5	5	5	5	5	5	5	5	5	5	5	5	5
78	>20	>1000	Private enterprise	Manufacturing	5	5	5	5	5	5	5	4	4	5	5	5	5	5	5	5	5	5	4	4	5
79	5--9	<100	Private enterprise	Manufacturing	3	5	5	3	5	5	3	3	3	3	3	3	3	3	5	5	5	3	3	3	3
80	10--20	<100	Hong Kong, Macao and Taiwan investment enterprises	Manufacturing	2	2	5	2	2	5	2	2	3	2	2	2	2	2	5	5	5	2	3	1	2
81	<5	100--199	Private enterprise	Pharmaceuticals	5	5	5	5	5	5	5	5	5	5	5	5	5	5	5	5	5	5	5	5	5
82	10--20	<100	Hong Kong, Macao and Taiwan investment enterprises	Manufacturing	5	5	5	5	5	5	5	5	5	5	5	5	5	5	5	5	5	5	5	5	5
83	10--20	<100	Hong Kong, Macao and Taiwan investment enterprises	Manufacturing	5	5	5	5	5	5	3	4	3	2	2	5	3	2	5	5	5	3	3	4	3
84	10--20	<100	Foreign enterprise	Manufacturing	5	5	5	5	5	5	3	3	3	2	2	5	3	3	5	5	5	3	3	3	3
85	10--20	<100	Hong Kong, Macao and Taiwan investment enterprises	Manufacturing	5	5	5	5	5	5	4	4	5	3	4	5	3	3	5	5	5	4	5	4	3
86	10--20	100--199	Private enterprise	Pharmaceuticals	5	5	5	5	5	5	5	5	5	5	5	5	5	5	5	5	5	5	5	5	5
87	<5	<100	Private enterprise	Manufacturing	5	5	5	5	5	5	5	5	5	5	5	5	5	5	5	5	5	5	5	5	5
88	<5	<100	Sole proprietorship	Manufacturing	5	5	5	5	5	5	5	5	5	2	2	5	5	5	5	5	5	5	5	5	5
89	<5	<100	Sole proprietorship	Manufacturing	5	5	5	5	5	5	5	5	5	3	5	5	5	3	5	5	5	5	5	5	5
90	5--9	<100	Sole proprietorship	Pharmaceuticals	5	5	5	5	5	5	5	5	5	5	5	5	5	5	5	5	5	5	5	5	5
91	10--20	500-1000	State-owned enterprise	Pharmaceuticals	5	5	4	5	5	3	5	5	4	4	4	5	4	3	4	4	3	5	4	5	4
92	>20	>1000	Private enterprise	Manufacturing	5	5	5	5	5	5	5	5	5	5	5	5	5	5	5	5	5	5	5	5	5
93	10--20	<100	Private enterprise	Manufacturing	5	5	4	5	5	3	4	4	4	4	4	5	4	4	4	4	3	4	4	4	4
94	10--20	>1000	Foreign enterprise	Automobile industry	5	5	5	5	5	5	5	5	5	5	5	5	5	5	5	5	5	5	5	5	5
95	>20	100--199	Private enterprise	Pharmaceuticals	5	5	4	5	5	3	5	4	4	5	5	5	4	5	4	4	3	5	4	4	4
96	<5	200--499	Foreign enterprise	Manufacturing	5	5	5	5	5	5	5	5	5	5	5	5	5	5	5	5	5	5	5	5	5
97	10--20	<100	Hong Kong, Macao and Taiwan investment enterprises	Manufacturing	5	5	5	5	5	5	5	5	5	5	5	5	5	5	5	5	5	5	5	5	5
98	10--20	100--199	Private enterprise	Pharmaceuticals	2	2	4	2	2	3	5	5	2	4	4	3	4	4	4	4	3	5	2	5	4
99	>20	<100	Private enterprise	Manufacturing	5	5	5	5	5	5	5	5	5	5	5	5	5	5	5	5	5	5	5	5	5
100	10--20	<100	Hong Kong, Macao and Taiwan investment enterprises	Manufacturing	4	4	4	4	4	3	4	4	4	4	4	4	4	4	4	4	3	4	4	4	4
101	<5	<100	Sole proprietorship	Manufacturing	5	5	5	5	5	5	5	5	5	5	5	5	5	5	5	5	5	5	5	5	5
102	5--9	200--499	Private enterprise	Manufacturing	5	5	4	5	5	3	4	4	4	4	4	5	4	4	4	4	3	4	4	4	4
103	<5	500-1000	Private enterprise	Manufacturing	5	5	5	5	5	5	4	5	5	5	5	5	5	4	5	5	5	4	5	5	5
104	<5	<100	Private enterprise	Construction	4	4	4	4	4	3	4	4	5	4	4	5	4	4	4	4	3	4	5	4	4
105	10--20	<100	State-owned enterprise	Pharmaceuticals	5	5	5	5	5	5	5	5	4	5	5	5	5	5	5	5	5	5	4	5	5
106	5--9	<100	Private enterprise	Manufacturing	5	5	5	5	5	5	5	5	5	5	5	5	5	5	5	5	5	5	5	5	5
107	5--9	100--199	State-owned enterprise	Construction	4	4	4	5	5	3	4	5	4	5	4	5	5	5	4	4	3	4	4	5	4
108	<5	<100	Private enterprise	Pharmaceuticals	5	5	5	5	5	5	3	3	5	3	3	5	4	2	5	5	5	3	5	3	3
109	>20	>1000	State-owned enterprise	Pharmaceuticals	5	5	5	5	5	5	5	5	5	5	5	5	5	4	5	5	5	5	5	5	5
110	5--9	<100	Private enterprise	Manufacturing	5	5	5	5	5	5	5	5	5	5	5	5	5	5	5	5	5	5	5	5	5
111	10--20	<100	Private enterprise	Pharmaceuticals	5	5	5	5	5	5	5	5	5	5	5	5	5	5	5	5	5	5	5	5	5
112	>20	200--499	Other	Pharmaceuticals	3	5	5	3	5	5	3	5	3	5	5	3	5	5	5	5	5	3	3	5	3
113	5--9	100--199	Private enterprise	IT industry	4	4	5	3	5	5	3	3	3	3	3	3	3	3	5	5	5	3	3	3	3
114	10--20	<100	Private enterprise	Pharmaceuticals	5	5	5	5	5	5	5	5	5	3	3	5	5	3	5	5	5	5	5	5	5
115	<5	<100	Other	Pharmaceuticals	5	5	5	5	5	5	5	5	4	5	5	5	5	5	5	5	5	5	4	5	5
116	10--20	<100	Sole proprietorship	Pharmaceuticals	5	5	5	5	5	5	5	5	5	5	5	5	5	5	5	5	5	5	5	5	5
117	10--20	>1000	Foreign enterprise	Pharmaceuticals	5	5	5	5	5	5	5	5	5	5	5	5	5	5	5	5	5	5	5	5	5
118	10--20	>1000	State-owned enterprise	Pharmaceuticals	5	5	4	5	5	3	4	4	5	3	3	5	4	4	4	4	3	4	5	4	4
119	10--20	100--199	Sole proprietorship	Manufacturing	4	4	4	4	4	3	4	4	4	2	3	4	3	2	4	4	3	4	4	4	4
120	5--9	<100	Sole proprietorship	Commerce	5	5	5	5	5	5	5	5	5	5	5	5	5	5	5	5	5	5	5	5	2
121	10--20	200--499	Foreign enterprise	Automobile industry	4	4	4	4	4	3	5	5	4	5	5	4	5	5	4	4	3	5	4	5	4
122	<5	<100	State-owned enterprise	Construction	5	5	5	5	5	5	5	5	5	5	5	5	5	5	5	5	5	5	5	5	5
123	>20	>1000	Private enterprise	Manufacturing	5	5	5	5	5	5	5	5	5	4	5	5	5	4	5	5	5	5	5	5	5
124	>20	100--199	State-owned enterprise	Commerce	4	4	5	4	4	5	4	3	2	2	3	4	4	4	5	5	5	4	2	3	3
125	<5	<100	Sole proprietorship	Manufacturing	5	5	5	5	5	5	5	5	5	2	5	5	5	2	5	5	5	5	5	5	5
126	5--9	>1000	Other	Manufacturing	5	5	5	5	5	5	5	5	5	5	5	5	5	5	5	5	5	5	5	5	5
127	10--20	<100	Private enterprise	IT industry	5	5	5	5	5	5	5	5	5	5	5	5	5	5	5	5	5	5	5	5	5
128	>20	>1000	Private enterprise	Manufacturing	2	2	5	2	2	5	3	3	3	4	4	2	4	4	5	5	5	3	3	3	3
129	5--9	<100	Private enterprise	Pharmaceuticals	3	5	5	4	4	5	2	4	3	2	2	4	4	4	5	5	5	2	3	4	2
130	10--20	>1000	Private enterprise	Manufacturing	5	5	4	5	5	3	4	4	4	2	5	4	3	2	4	4	3	4	4	4	4
131	10--20	<100	Foreign enterprise	Commerce	4	4	5	4	4	5	3	3	3	3	3	4	5	5	5	5	5	3	3	3	2
132	<5	<100	Sole proprietorship	Commerce	2	2	4	5	5	3	4	4	4	4	4	5	4	4	4	4	3	4	4	4	4
133	10--20	<100	Private enterprise	Manufacturing	5	5	4	5	5	3	5	5	4	5	5	5	5	5	4	4	3	5	4	5	4
134	<5	<100	Private enterprise	IT industry	5	5	5	5	5	5	5	5	5	5	5	5	5	5	5	5	5	5	5	5	5
135	>20	500-1000	State-owned enterprise	Manufacturing	5	5	5	5	5	5	5	5	5	5	5	5	5	5	5	5	5	5	5	5	5
136	>20	>1000	Private enterprise	Manufacturing	5	5	5	5	5	5	3	3	3	3	3	4	3	3	5	5	5	3	3	3	3
137	5--9	<100	Foreign enterprise	Manufacturing	5	5	5	5	5	5	5	5	5	4	4	5	5	5	5	5	5	5	5	5	5
138	<5	>1000	Foreign enterprise	Pharmaceuticals	5	5	5	5	5	5	5	5	5	5	5	5	5	5	5	5	5	5	5	5	5
139	<5	<100	Hong Kong, Macao and Taiwan investment enterprises	Pharmaceuticals	5	5	5	5	5	5	5	5	5	5	5	5	5	5	5	5	5	5	5	5	5
140	5--9	100--199	State-owned enterprise	Automobile industry	4	4	5	3	5	5	4	5	4	2	4	3	5	5	5	5	5	4	4	5	3
141	5--9	100--199	State-owned enterprise	Automobile industry	4	4	5	3	5	5	4	5	4	2	4	3	5	5	5	5	5	4	4	5	3
142	>20	100--199	State-owned enterprise	IT industry	3	5	5	3	5	5	3	3	3	3	3	3	3	3	5	5	5	3	3	3	3
143	10--20	>1000	Hong Kong, Macao and Taiwan investment enterprises	Manufacturing	5	5	4	4	4	3	4	4	4	4	4	4	4	4	4	4	3	4	4	4	4
144	10--20	>1000	Foreign enterprise	Manufacturing	5	5	5	5	5	5	5	5	5	5	5	5	5	5	5	5	5	5	5	5	5
145	>20	500-1000	State-owned enterprise	Pharmaceuticals	3	5	4	3	5	3	3	3	3	3	3	3	3	3	4	4	3	3	3	3	4
146	10--20	200--499	Private enterprise	Manufacturing	5	5	5	5	5	5	5	5	5	5	5	5	5	5	5	5	5	5	5	5	5
147	<5	<100	Private enterprise	IT industry	5	5	5	5	5	5	5	5	5	5	5	5	5	5	5	5	5	5	5	5	5
148	10--20	100--199	State-owned enterprise	Pharmaceuticals	2	2	4	3	5	3	3	3	3	3	3	2	3	3	4	4	3	3	3	3	4
149	>20	500-1000	State-owned enterprise	Manufacturing	3	5	4	4	4	3	4	4	4	4	3	4	3	4	4	4	3	4	4	4	4
150	<5	<100	Private enterprise	Pharmaceuticals	5	5	5	5	5	5	5	5	3	5	5	5	5	5	5	5	5	5	3	5	5
151	10--20	<100	Sole proprietorship	Manufacturing	5	5	5	5	5	5	5	5	5	5	5	5	5	5	5	5	5	5	5	5	5
152	<5	<100	Foreign enterprise	Manufacturing	4	4	4	5	5	3	4	4	4	4	4	5	5	5	4	4	3	4	4	4	4
153	>20	>1000	State-owned enterprise	Pharmaceuticals	5	5	5	5	5	5	5	5	5	5	5	5	5	5	5	5	5	5	5	5	5
154	10--20	<100	Private enterprise	Manufacturing	3	5	4	3	5	3	3	3	4	2	3	3	2	2	4	4	3	3	4	3	4
155	10--20	500-1000	State-owned enterprise	Pharmaceuticals	5	5	5	5	5	5	5	5	5	5	5	5	5	5	5	5	5	5	5	5	5
156	>20	100--199	Private enterprise	Manufacturing	5	5	5	5	5	5	3	5	5	5	5	5	5	5	5	5	5	3	5	5	5
157	<5	200--499	Private enterprise	Pharmaceuticals	4	4	4	4	4	3	4	4	4	4	4	4	3	3	4	4	3	4	4	4	4
158	10--20	<100	Private enterprise	Manufacturing	5	5	5	5	5	5	5	5	5	3	3	5	4	4	5	5	5	5	5	5	5
159	10--20	>1000	Hong Kong, Macao and Taiwan investment enterprises	Manufacturing	5	5	5	5	5	5	5	5	5	5	5	5	5	5	5	5	5	5	5	5	5
160	<5	<100	Other	Pharmaceuticals	5	5	5	5	5	5	5	5	5	5	5	5	5	5	5	5	5	5	5	5	5
161	>20	100--199	Private enterprise	Construction	5	5	5	5	5	5	5	5	5	5	5	5	5	5	5	5	5	5	5	5	5
162	10--20	100--199	State-owned enterprise	Pharmaceuticals	5	5	5	5	5	5	5	5	5	5	5	5	5	5	5	5	5	5	5	5	5
163	<5	100--199	State-owned enterprise	Construction	5	5	5	5	5	5	5	5	5	5	5	5	5	5	5	5	5	5	5	5	5
164	10--20	200--499	Foreign enterprise	Manufacturing	5	5	5	5	5	5	5	5	5	5	5	5	5	5	5	5	5	5	5	5	5
165	5--9	<100	Sole proprietorship	Automobile industry	3	5	5	3	5	5	3	3	3	2	3	3	2	3	5	5	5	3	3	3	3
166	>20	200--499	Other	Manufacturing	3	5	5	4	4	5	3	3	4	3	3	4	3	3	5	5	5	3	4	3	3
167	10--20	200--499	Foreign enterprise	Manufacturing	4	4	5	5	5	5	5	5	4	5	5	5	5	5	5	5	5	5	4	5	5
168	<5	<100	Other	Pharmaceuticals	4	4	4	4	4	3	4	4	4	4	4	4	4	4	4	4	3	4	4	4	4
169	5--9	<100	Private enterprise	Commerce	5	5	5	5	5	5	5	5	5	5	5	5	5	5	5	5	5	5	5	5	5
170	>20	100--199	State-owned enterprise	Construction	3	5	5	3	5	5	3	3	3	3	3	3	3	3	5	5	5	3	3	3	3
171	>20	500-1000	Other	Manufacturing	5	5	5	5	5	5	5	5	5	5	5	5	5	5	5	5	5	5	5	5	5
172	<5	<100	Other	Pharmaceuticals	5	5	5	5	5	5	5	5	5	5	5	5	5	5	5	5	5	5	5	5	5
173	<5	<100	Other	Pharmaceuticals	5	5	5	5	5	5	5	5	5	5	5	5	5	5	5	5	5	5	5	5	5
174	<5	<100	Sole proprietorship	Pharmaceuticals	2	2	5	5	5	5	3	3	3	3	3	5	3	3	5	5	5	3	3	3	3
175	>20	>1000	Other	Pharmaceuticals	5	5	5	5	5	5	4	4	5	5	5	5	5	5	5	5	5	4	5	4	5
176	<5	<100	Private enterprise	Construction	3	5	5	3	5	5	2	2	3	2	2	4	3	2	5	5	5	2	3	1	3
177	10--20	<100	Sole proprietorship	Construction	5	5	5	5	5	5	5	5	5	3	3	5	3	3	5	5	5	5	5	5	5
178	>20	500-1000	Sole proprietorship	Manufacturing	5	5	5	5	5	5	3	3	5	3	3	5	5	5	5	5	5	3	5	3	3
179	10--20	100--199	Private enterprise	Manufacturing	3	5	5	3	5	5	3	3	2	2	2	3	2	2	5	5	5	3	2	3	2
180	5--9	200--499	State-owned enterprise	Pharmaceuticals	5	5	5	5	5	5	5	5	5	5	5	5	5	5	5	5	5	5	5	5	5
181	10--20	>1000	Foreign enterprise	Pharmaceuticals	5	5	5	5	5	5	5	5	5	5	5	5	5	5	5	5	5	5	5	5	5
182	>20	>1000	Private enterprise	Manufacturing	5	5	5	5	5	5	5	5	5	5	5	5	5	5	5	5	5	5	5	5	5
183	>20	>1000	State-owned enterprise	Pharmaceuticals	5	5	5	5	5	5	5	5	5	5	5	5	5	5	5	5	5	5	5	5	5
184	<5	<100	Private enterprise	Manufacturing	5	5	4	5	5	3	5	5	5	3	5	5	5	5	4	4	3	5	5	5	4
185	5--9	100--199	Foreign enterprise	Manufacturing	4	4	4	4	4	3	4	4	4	4	4	4	4	4	4	4	3	4	4	4	4
186	5--9	<100	Other	Pharmaceuticals	4	4	4	5	5	3	4	5	4	4	5	5	4	5	4	4	3	4	4	5	4
187	10--20	500-1000	Private enterprise	Manufacturing	5	5	5	5	5	5	5	5	5	5	5	5	5	5	5	5	5	5	5	5	5
188	>20	>1000	Foreign enterprise	Automobile industry	4	4	4	4	4	3	4	4	4	4	4	4	4	4	4	4	3	4	4	4	4
189	10--20	<100	Other	Pharmaceuticals	5	5	5	5	5	5	5	5	5	5	5	5	5	5	5	5	5	5	5	5	5
190	>20	<100	Sole proprietorship	Construction	5	5	5	5	5	5	5	5	5	5	5	5	5	5	5	5	5	5	5	5	5
191	10--20	100--199	Foreign enterprise	Automobile industry	3	5	5	3	5	5	3	3	2	5	4	3	3	2	5	5	5	3	2	3	3
192	>20	>1000	State-owned enterprise	Pharmaceuticals	5	5	5	5	5	5	5	5	3	5	5	5	5	5	5	5	5	5	3	5	5
193	10--20	>1000	Private enterprise	IT industry	5	5	5	5	5	5	5	5	5	5	5	5	5	5	5	5	5	5	5	5	5
194	>20	500-1000	Private enterprise	Manufacturing	5	5	5	5	5	5	3	4	5	5	5	5	5	5	5	5	5	3	5	4	3
195	5--9	100--199	Private enterprise	Manufacturing	5	5	5	5	5	5	5	5	5	5	5	5	5	5	5	5	5	5	5	5	5
196	<5	<100	Private enterprise	Manufacturing	3	5	5	3	5	5	3	3	3	3	3	3	3	3	5	5	5	3	3	3	3
197	5--9	100--199	Foreign enterprise	Manufacturing	5	5	5	5	5	5	5	5	5	5	5	5	5	5	5	5	5	5	5	5	5
198	10--20	200--499	Private enterprise	Automobile industry	5	5	5	5	5	5	5	5	5	3	4	5	5	5	5	5	5	5	5	5	5
199	10--20	200--499	Private enterprise	Automobile industry	5	5	5	5	5	5	5	5	5	3	4	5	5	5	5	5	5	5	5	5	5
200	10--20	>1000	Private enterprise	Manufacturing	5	5	5	5	5	5	5	5	5	5	5	5	5	5	5	5	5	5	5	5	5
201	10--20	<100	Private enterprise	Manufacturing	5	5	5	5	5	5	5	5	5	4	5	5	5	5	5	5	5	5	5	5	5
202	<5	<100	Foreign enterprise	Manufacturing	5	5	5	5	5	5	5	5	5	5	5	5	5	5	5	5	5	5	5	5	5
203	10--20	>1000	Private enterprise	Manufacturing	5	5	4	5	5	3	4	3	5	5	5	5	5	5	4	4	3	4	5	3	4
204	<5	500-1000	Private enterprise	IT industry	5	5	5	5	5	5	5	5	5	5	5	5	5	5	5	5	5	5	5	5	5
205	10--20	>1000	Private enterprise	Manufacturing	4	4	4	4	4	3	4	4	4	3	4	4	4	4	4	4	3	4	4	4	4
206	10--20	<100	State-owned enterprise	Pharmaceuticals	4	4	4	4	4	3	4	4	3	4	4	4	4	4	4	4	3	4	3	4	4
207	<5	<100	Sole proprietorship	Manufacturing	5	5	5	5	5	5	5	5	5	5	5	5	5	5	5	5	5	5	5	5	5
208	>20	>1000	Foreign enterprise	Manufacturing	5	5	5	5	5	5	5	5	5	5	5	5	4	4	5	5	5	5	5	5	5
209	>20	100--199	Private enterprise	Manufacturing	5	5	5	5	5	5	5	5	5	5	5	5	5	5	5	5	5	5	5	5	5
210	5--9	100--199	Private enterprise	Manufacturing	4	4	4	4	4	3	4	4	4	4	4	4	4	4	4	4	3	4	4	4	4
211	>20	>1000	State-owned enterprise	Manufacturing	5	5	4	5	5	3	5	5	5	5	5	5	5	5	4	4	3	5	5	5	4
212	10--20	>1000	Private enterprise	Manufacturing	5	5	5	5	5	5	5	5	4	5	5	5	5	4	5	5	5	5	4	5	5
213	<5	<100	Private enterprise	Manufacturing	5	5	4	5	5	3	5	5	5	2	4	5	5	5	4	4	3	5	5	5	4
214	<5	<100	Sole proprietorship	Manufacturing	5	5	5	5	5	5	5	5	5	2	2	5	2	2	5	5	5	5	5	5	5
215	<5	<100	Private enterprise	Pharmaceuticals	5	5	5	5	5	5	5	5	5	3	4	5	5	5	5	5	5	5	5	5	3
216	<5	<100	Private enterprise	IT industry	5	5	5	5	5	5	5	5	5	5	5	5	5	5	5	5	5	5	5	5	5
217	<5	<100	Private enterprise	Manufacturing	5	5	5	5	5	5	5	5	5	5	5	5	5	5	5	5	5	5	5	5	5
218	>20	<100	Private enterprise	Manufacturing	3	5	5	5	5	5	5	5	4	5	5	4	5	5	5	5	5	5	4	5	5
219	<5	<100	Private enterprise	Manufacturing	5	5	5	5	5	5	5	5	5	3	5	5	5	5	5	5	5	5	5	5	5
220	<5	<100	Private enterprise	Manufacturing	4	4	5	4	4	5	5	5	4	5	5	4	5	5	5	5	5	5	4	5	5
221	<5	<100	Other	Pharmaceuticals	3	5	4	3	5	3	3	3	2	2	3	4	3	5	4	4	3	3	2	3	4
222	<5	<100	Other	Manufacturing	3	5	5	3	5	5	3	3	3	2	3	3	3	3	5	5	5	3	3	3	3
223	10--20	<100	Sole proprietorship	Pharmaceuticals	5	5	5	5	5	5	5	5	5	5	5	5	5	5	5	5	5	5	5	5	5
224	>20	500-1000	Other	Pharmaceuticals	5	5	5	5	5	5	5	5	5	5	5	5	5	5	5	5	5	5	5	5	5
225	10--20	100--199	Private enterprise	Manufacturing	4	4	5	4	4	5	3	3	3	3	3	3	3	3	5	5	5	3	3	3	3
226	<5	<100	Sole proprietorship	Pharmaceuticals	5	5	5	5	5	5	3	3	4	2	3	5	5	5	5	5	5	3	4	3	2
227	<5	<100	Private enterprise	IT industry	5	5	4	5	5	3	5	4	4	4	4	4	4	4	4	4	3	5	4	4	4
228	>20	200--499	State-owned enterprise	Commerce	5	5	5	5	5	5	5	5	5	5	5	5	5	5	5	5	5	5	5	5	5
229	<5	<100	Private enterprise	Manufacturing	5	5	5	5	5	5	5	5	5	5	5	4	5	5	5	5	5	5	5	5	5
230	10--20	500-1000	Foreign enterprise	Pharmaceuticals	5	5	4	5	5	3	5	4	4	4	5	5	5	3	4	4	3	5	4	4	4
231	<5	100--199	Other	Pharmaceuticals	5	5	5	5	5	5	5	5	5	5	5	5	5	5	5	5	5	5	5	5	5
232	10--20	>1000	Private enterprise	Manufacturing	5	5	5	5	5	5	5	5	5	5	5	5	5	5	5	5	5	5	5	5	5
233	<5	<100	Sole proprietorship	Pharmaceuticals	2	2	5	2	2	5	2	2	2	2	2	2	2	2	5	5	5	2	2	1	2
234	5--9	<100	Private enterprise	Manufacturing	5	5	5	5	5	5	5	5	5	5	5	5	5	5	5	5	5	5	5	5	5
235	<5	<100	Private enterprise	Manufacturing	5	5	5	5	5	5	5	5	5	5	5	5	5	5	5	5	5	5	5	5	5
236	>20	>1000	Private enterprise	Commerce	5	5	5	5	5	5	5	5	3	5	5	5	4	2	5	5	5	5	3	5	5
237	<5	>1000	Private enterprise	Automobile industry	5	5	5	5	5	5	5	5	5	5	5	5	5	5	5	5	5	5	5	5	5
238	>20	<100	Private enterprise	Manufacturing	5	5	4	5	5	3	4	4	4	2	3	5	4	2	4	4	3	4	4	4	4
239	>20	>1000	Private enterprise	Pharmaceuticals	5	5	5	5	5	5	5	5	5	3	5	5	5	2	5	5	5	5	5	5	5
240	>20	<100	Private enterprise	Commerce	5	5	5	5	5	5	5	5	5	5	5	5	5	5	5	5	5	5	5	5	5
241	5--9	100--199	Private enterprise	Manufacturing	5	5	5	5	5	5	5	5	5	5	5	5	5	5	5	5	5	5	5	5	5
242	<5	<100	Private enterprise	Manufacturing	5	5	5	5	5	5	5	5	5	5	5	5	5	5	5	5	5	5	5	5	5
243	10--20	<100	Sole proprietorship	Pharmaceuticals	5	5	5	5	5	5	5	5	5	5	5	5	5	5	5	5	5	5	5	5	5
244	>20	200--499	State-owned enterprise	Manufacturing	5	5	5	5	5	5	5	5	5	5	5	5	5	5	5	5	5	5	5	5	5
245	<5	<100	State-owned enterprise	IT industry	5	5	4	5	5	3	3	4	3	5	5	5	5	5	4	4	3	3	3	4	4
246	5--9	<100	Sole proprietorship	Commerce	5	5	5	5	5	5	5	5	5	5	5	5	5	3	5	5	5	5	5	5	5
247	<5	<100	Sole proprietorship	Pharmaceuticals	5	5	5	5	5	5	5	5	5	2	5	5	5	5	5	5	5	5	5	5	5
248	<5	<100	Sole proprietorship	Pharmaceuticals	3	5	5	3	5	5	3	3	3	3	3	3	3	3	5	5	5	3	3	3	3
249	<5	<100	Sole proprietorship	Pharmaceuticals	3	5	4	4	4	3	4	5	4	5	5	5	5	5	4	4	3	4	4	5	4
250	>20	>1000	Foreign enterprise	Pharmaceuticals	2	2	5	2	2	5	2	2	2	2	2	2	5	3	5	5	5	2	2	1	2
251	5--9	100--199	State-owned enterprise	Manufacturing	5	5	5	5	5	5	5	5	4	5	5	5	5	5	5	5	5	3	4		5
252	10--20	<100	Hong Kong, Macao and Taiwan investment enterprises	Manufacturing	5	5	5	5	5	5	5	5	5	5	5	5	5	5	5	5	5	5	5		5
253	5--9	<100	Sole proprietorship	Construction	5	5	5	5	5	5	5	5	5	5	5	5	5	5	5	5	5	5	5		5
254	10--20	200--499	State-owned enterprise	Construction	4	4	5	4	4	5	4	3	4	3	3	5	4	4	5	5	5	5	4		5
255	10--20	>1000	Foreign enterprise	Other	4	4	4	4	4	3	3	4	2	5	5	2	3	4	4	4	3	3	2		3
256	>20	500-1000	Private enterprise	Construction	5	5	5	5	5	5	5	5	5	5	5	5	5	5	5	5	5	5	5		5
257	>20	>1000	Other	Other	5	5	5	5	5	5	5	5	5	5	5	5	5	5	5	5	5	5	5		5
258	10--20	>1000	Hong Kong, Macao and Taiwan investment enterprises	Other	5	5	4	5	5	3	4	4	4	3	4	4	4	4	4	4	3	4	4		4
259	>20	>1000	Private enterprise	Other	5	5	5	5	5	5	5	5	5	5	5	5	5	5	5	5	5	5	5		5
260	>20	500-1000	Private enterprise	Manufacturing	5	5	5	5	5	5	5	5	5	4	5	5	3	3	5	5	5	5	5		5
261	5--9	<100	Sole proprietorship	Other	3	5	5	3	5	5	3	3	3	3	3	3	3	3	5	5	5	3	3		3
262	5--9	<100	Sole proprietorship	Pharmaceuticals	3	5	4	3	5	3	3	4	3	4	3	3	4	4	4	4	3	3	3		3
263	5--9	<100	Sole proprietorship	Construction	4	4	4	3	5	3	4	4	3	4	3	4	4	4	4	4	3	4	3		4
264	5--9	200--499	Sole proprietorship	Commerce	5	5	5	5	5	5	5	5	5	5	5	5	5	5	5	5	5	5	5		5
265	5--9	<100	Private enterprise	Manufacturing	5	5	5	5	5	5	5	5	5	5	5	5	5	5	5	5	5	5	5		5
266	>20	500-1000	State-owned enterprise	IT industry	5	5	4	5	5	3	5	5	5	5	5	5	5	5	4	4	3	5	5		4
267	10--20	200--499	Private enterprise	Other	5	5	5	5	5	5	5	5	5	5	5	5	5	5	5	5	5	5	5		5
268	10--20	100--199	Foreign enterprise	Manufacturing	4	4	5	4	4	5	2	4	3	2	3	3	3	3	5	5	5	3	3		3
269	10--20	>1000	Private enterprise	Other	4	4	5	4	4	5	4	3	4	3	3	2	3	4	5	5	5	4	4		5
270	10--20	>1000	Private enterprise	Manufacturing	4	4	5	4	4	5	5	5	3	5	5	3	4	3	5	5	5	5	3		5
271	10--20	200--499	Private enterprise	Manufacturing	4	4	5	4	4	5	5	5	4	4	5	4	5	5	5	5	5	4	4		5
272	>20	>1000	State-owned enterprise	Other	5	5	4	5	5	3	5	5	3	5	5	3	3	3	4	4	3	4	3		3
273	10--20	>1000	Sole proprietorship	Manufacturing	5	5	5	5	5	5	5	5	5	5	5	5	5	5	5	5	5	5	5		5
274	10--20	200--499	Private enterprise	Manufacturing	4	4	4	4	4	3	4	4	4	4	4	4	4	3	4	4	3	4	4		4
275	<5	<100	Private enterprise	Manufacturing	5	5	5	5	5	5	5	5	5	3	5	5	5	5	5	5	5	5	5		5
276	>20	500-1000	State-owned enterprise	Commerce	5	5	5	5	5	5	4	4	5	3	4	5	4	4	5	5	5	5	5		5
277	10--20	<100	Private enterprise	Manufacturing	5	5	5	5	5	5	3	3	3	4	4	3	5	5	5	5	5	3	3		3
278	<5	<100	Private enterprise	Commerce	5	5	5	5	5	5	2	2	5	2	2	5	2	2	5	5	5	2	5		2
279	10--20	<100	Other	Other	4	4	5	5	5	5	4	5	5	2	4	5	5	4	5	5	5	2	5		2
280	<5	<100	Sole proprietorship	Commerce	5	5	5	5	5	5	5	5	5	5	5	5	5	3	5	5	5	5	5		5
281	<5	<100	Sole proprietorship	Commerce	5	5	5	5	5	5	5	5	5	5	5	5	5	5	5	5	5	5	5		5
282	<5	<100	Sole proprietorship	Construction	5	5	5	5	5	5	5	5	5	5	5	5	5	5	5	5	5	4	5		4
283	10--20	<100	Sole proprietorship	Automobile industry	5	5	4	5	5	3	4	4	4	3	4	4	4	4	4	4	3	4	4		4
284	10--20	200--499	Private enterprise	Manufacturing	5	5	5	5	5	5	5	5	5	4	4	5	4	4	5	5	5	5	5		5
285	10--20	200--499	Private enterprise	Manufacturing	4	4	4	4	4	3	4	4	4	4	4	4	4	4	4	4	3	4	4		4
286	10--20	100--199	Private enterprise	Automobile industry	5	5	5	5	5	5	5	5	5	4	5	5	5	5	5	5	5	5	5		5
287	<5	<100	Private enterprise	Other	3	5	5	3	5	5	5	5	2	3	3	2	2	2	5	5	5	5	2		5
288	10--20	<100	Sole proprietorship	Automobile industry	5	5	5	5	5	5	5	5	5	5	5	5	5	5	5	5	5	5	5		5
289	>20	<100	Private enterprise	Automobile industry	5	5	5	5	5	5	5	5	5	5	5	5	5	5	5	5	5	5	5		5
290	10--20	<100	Sole proprietorship	Automobile industry	5	5	5	5	5	5	5	5	5	5	5	5	5	5	5	5	5	5	5		5
291	10--20	<100	Private enterprise	Automobile industry	5	5	5	5	5	5	5	5	5	5	5	5	5	5	5	5	5	5	5		5
292	10--20	<100	Sole proprietorship	Manufacturing	5	5	5	5	5	5	5	5	5	5	5	5	5	5	5	5	5	5	5		5
293	>20	>1000	State-owned enterprise	Manufacturing	5	5	5	5	5	5	5	5	5	5	5	5	5	5	5	5	5	5	5		5
294	10--20	100--199	Private enterprise	Automobile industry	4	4	5	4	4	5	3	3	4	4	4	4	4	4	5	5	5	3	4		3
295	10--20	<100	Private enterprise	Automobile industry	5	5	5	5	5	5	5	5	5	5	5	5	5	5	5	5	5	5	5		5
296	10--20	<100	Private enterprise	Automobile industry	5	5	5	5	5	5	5	5	5	5	5	5	5	5	5	5	5	5	5		5
297	>20	<100	Sole proprietorship	Manufacturing	5	5	5	5	5	5	5	5	5	5	5	5	5	5	5	5	5	5	5		5
298	<5	200--499	Private enterprise	Automobile industry	5	5	5	5	5	5	5	5	5	5	5	5	5	5	5	5	5	5	5		5
299	<5	200--499	Private enterprise	Automobile industry	5	5	5	5	5	5	5	5	5	5	5	5	5	5	5	5	5	5	5		5
300	10--20	<100	Private enterprise	Automobile industry	5	5	5	5	5	5	5	5	5	5	5	5	5	5	5	5	5	5	5		5

## Sheet: Table S2  Key Variables Measure
	Table S2: Key Variables Measurement Indicators
	Legend: Overview of primary research variables and measurement scales
	Variable Abbreviation	Measurement Scale
	OL1	5-point Likert
	OL2	5-point Likert
	SE1	5-point Likert
	SE2	5-point Likert
	EX1	5-point Likert
	EX2	5-point Likert
	RC1	5-point Likert
	RC2	5-point Likert
	PS1	5-point Likert
	PS2	5-point Likert
	OC1	5-point Likert
	OC2	5-point Likert
	PI1	5-point Likert
	PI2	5-point Likert
	Note:
	Data Source: Independently collected research data
	Total Sample: 300 valid samples
	Data Collection Method: Questionnaire survey
	Measurement Tool: 5-point Likert scale
